# Supplementary material for: Description and DNA barcoding of Tipula ( Pterelachisus) recondita sp. n. from the Palaearctic region (Diptera, Tipulidae)
Source: Zookeys. 2012 May 8;(192):51–65. doi: 10.3897/zookeys.192.2364 (PMC3349062; doi:10.3897/zookeys.192.2364)
Supplement: XML Treatment for Tipula (Pterelachisus) recondita [file zookeys.192.2364-treatment1.xml]

<!DOCTYPE tp:taxon-treatment
  PUBLIC "-//TaxonX//DTD Taxonomic Treatment Publishing DTD v0 20100105//EN" "tax-treatment-NSO.dtd">
<tp:taxon-treatment xmlns:tp="http://www.plazi.org/taxpub"><tp:treatment-meta><mixed-citation publication-type="journal"><person-group><name><surname>Pilipenko</surname><given-names>Valentin E.</given-names></name><name><surname>Salmela</surname><given-names>Jukka</given-names></name><name><surname>Vesterinen</surname><given-names>Eero J.</given-names></name></person-group><article-title>Description and DNA barcoding of 
                    <italic>Tipula</italic> (
                    <italic>Pterelachisus</italic>)
                    <italic>recondita</italic> sp. n. from the Palaearctic region (Diptera, Tipulidae)</article-title><source>Zookeys</source><day>8</day><month>5</month><year>2012</year><volume>2012</volume><issue>192</issue><fpage>51</fpage><lpage>65</lpage><pub-id pub-id-type="doi">10.3897/zookeys.192.2364</pub-id></mixed-citation></tp:treatment-meta><tp:nomenclature><tp:taxon-name>
                        <tp:taxon-name-part taxon-name-part-type="genus">Tipula</tp:taxon-name-part>
                        (<tp:taxon-name-part taxon-name-part-type="subgenus">Pterelachisus</tp:taxon-name-part>)
                        <tp:taxon-name-part taxon-name-part-type="species">recondita</tp:taxon-name-part>
                    <object-id xmlns:xlink="http://www.w3.org/1999/xlink" xlink:type="simple">urn:lsid:zoobank.org:act:CFBAD0A0-AC21-4067-88E4-C15BCA35CC56</object-id>
								<object-id xmlns:xlink="http://www.w3.org/1999/xlink" xlink:type="simple">http://species-id.net/wiki/Tipula_recondita</object-id>
								</tp:taxon-name><tp:taxon-authority>Pilipenko &amp; Salmela</tp:taxon-authority><tp:taxon-status xmlns:xlink="http://www.w3.org/1999/xlink" xlink:type="simple">sp. n.</tp:taxon-status></tp:nomenclature><tp:treatment-sec sec-type="Material examined"><title>Material examined.</title><p>Holotype: Male, in alcohol (NCBN). “Finland, Lkoc: Kittilä, Iso Mustavaara, old-growth herb-rich forest, <named-content xmlns:xlink="http://www.w3.org/1999/xlink" content-type="dwc:verbatimCoordinates" xlink:type="simple">67.6340°N, 25.4160°E</named-content>, 30.V.–1.VII. 2009, J. Salmela leg.” (white label, printed) “<italic><tp:taxon-name>Tipula (Pterelachisus) recondita</tp:taxon-name></italic> sp. n./ Pilipenko &amp; <xref ref-type="bibr" rid="B24">Salmela 2011</xref>/ HOLOTYPE” (white label, printed) “BOLD sample ID JES-20110034” (white label, printed). Both wings are detached. Only one leg is present, other legs are missing. Tip of abdomen is detached and, including separate sperm pump, preserved in a microvial. This microvial is in the same tube as are wings and rest of the specimen. DNA barcode (524 bp) of holotype (coded JES-20110034|FINTI034-11|<italic><tp:taxon-name>Tipula recondita</tp:taxon-name></italic>):</p><p>ATGCTTTTATTATAATTTTTTTTATAGTTATACCTATTATAATTGGAGGATTTGGAAATTGATTAGTACCTTTAATATTAGGTGCCCCTGATATAGCCTTTCCTCGAATAAATAATATAAGTTTTTGAATATTACCTCCTTCACTTACTCTTTTATTAGCTAGTAGTATAGTCGAAAACGGTGCGGGGACTGGATGAACCGTTTATCCCCCACTCTCATCTAGAATTGCCCATACAGGAGCTTCAGTTGATTTAGCCATTTTTTCTCTTCATTTAGCTGGAATTTCTTCAATTTTAGGAGCAGTAAATTTTATTACTACAGTAATTAATATACGATCAAGAGGAATTACTTTAGACCGAATACCTTTATTTGTTTGATCGGTAGTAATTACTGCAGTATTATTACTACTCTCTTTACCTGTATTAGCGGGAGCTATTACTATACTTTTAACTGATCGAAATTTAAATACATCATTTTTTGATCCTGCAGGAGGTGGAGATCCAATTCTTTACCAACATTTATTT</p></tp:treatment-sec><tp:treatment-sec sec-type="Paratypes"><title>Paratypes.</title><p>Finland, Lkoc: Kittilä, Iso Mustavaara Nature reserve, herb-rich old-growth forest, <named-content xmlns:xlink="http://www.w3.org/1999/xlink" content-type="dwc:verbatimCoordinates" xlink:type="simple">67.6340°N, 25.4160°E</named-content>, 30.V.–1.VII. 2009, Malaise trap, J. Salmela leg.,<!--PageBreak--> 2 males (ZMUT, in alcohol [BOLD sample ID JES-20110035] and a pinned specimen). DNA barcode (524 bp) of paratype (JES-20110035|FINTI035-11) is identical to the holotype sequence. Russia, Far East, Primorski kray, Kedrovaya Pad’, oak forest (<italic><tp:taxon-name>Quercus mongolica</tp:taxon-name></italic>), <named-content xmlns:xlink="http://www.w3.org/1999/xlink" content-type="dwc:verbatimCoordinates" xlink:type="simple">43.1301°N, 131.5041°E</named-content>, 7.VII. 2006 V. Pilipenko leg., 3 males and 3 females, deposited in ZSIP (BOLD sample ID JES-20110036), ZMUM, VPM. DNA barcode (524 bp) of paratype male (JES-20110036|FINTI036-11) differs from holotype at three positions (212=C, 473=T, and 515=G). In other words, intraspecific K2P distance between Finnish and Russian specimens was 0.2 %.</p></tp:treatment-sec><tp:treatment-sec sec-type="Diagnosis"><title>Diagnosis.</title><p>Rather small yellowish brown <italic><tp:taxon-name>Tipula</tp:taxon-name></italic> species (body length: 11 mm male, 12.3 mm female; wing length 11–12.6 mm male, 12.5–13.5 mm female). Scape, pedicel and base of 1<sup>st</sup> flagellomere yellowish, other flagellomeres brown. Caudal margin of male 9<sup>th</sup> tergite with a median notch, bearing no tooth or other elevated structures. Outer gonostylus narrow, about as long as inner gonostylus, slightly bent sub-basally. Lower beak of inner gonostylus apically rounded, black. Outer basal lobe of inner gonostylus with 3–4 stout black spines.</p></tp:treatment-sec><tp:treatment-sec sec-type="Description"><title>Description.</title><p>Male. Head gray pruinose, sparsely covered with dark hairs. Base of rostrum gray pruinose, otherwise dark brown, shining. Nasus distinct, tip with light bristles (<xref ref-type="fig" rid="F2">Fig. 2a</xref>). Palpi brownish. Lengths of palpal segments (n=2): p1 128-147, p2 307-309, p3 317-365, p4 309-333 and p5 1207-1359. Scape, pedicel and base of 1<sup>st</sup> flagellomere yellowish, other flagellomeres brown. Scape cylindrical (length 442–466, width 119–120, n=2). Pedicel globular (length 132–134, width 134–135, n=2). Flagellar segments cylindrical, covered with silvery, erect and thick pubescence. Verticils black, shorter than respective segments (<xref ref-type="fig" rid="F2">Fig. 2a</xref>). Lengths of flagellomeres (n=2): f1 371–398, f2 312–314, f3 298–316, f4 289–326, f5 297–324, f6 296–325, f7 291, f8 270–289, f9 257–261, f10 227–230 and f11 100. Thorax. General coloration dark brown, with gray pruinosity (<xref ref-type="fig" rid="F2">Fig. 2b</xref>). Pronotum with light hairs. Prescutum with four longitudinal brown bands; lateral bands short, median bands distinctly separated. Anepisternum, katepisternum and anepimeron with dense, gray pruinosity. Scutum, scutellum, laterotergite and mediotergite unicolorous, dark brown. Coxae brown, with light hairs. Trochanters yellowish, with light hairs. Proximal part (ca. two thirds) of femora yellowish, turning dark brown toward tips. Tibiae and tarsi dark brown, spur formula 1:2:2. Tarsal claws smooth. Legs covered with dark brown – black bristles. Stem of halter yellowish, knobs infuscated. Wings with marmorate pattern, length (n= 5) 11.9 mm (11–12.6 mm), venation as in <xref ref-type="fig" rid="F2">Fig. 2c</xref>. R<sub>1+2</sub> is variable, reach or not reach Costa. Wing cells c and sc yellowish, other cells brown tinged (see <xref ref-type="fig" rid="F2">Figs. 2b, 2c</xref>). Pterostigma distinct. Abdomen yellowish brown, with a narrow dorsal stripe (<xref ref-type="fig" rid="F2">Fig. 2b</xref>). Hypopygium (<xref ref-type="fig" rid="F3">Fig. 3a</xref>) dark brown. Caudal margin of 9<sup>th</sup> tergite with a median notch, bearing no tooth or other elevated structures (<xref ref-type="fig" rid="F3">Figs. 3g–h</xref>). Caudal margin of 9<sup>th</sup> tergite oblique (Finnish specimens) or almost horizontal, truncated (Russian specimens) (<xref ref-type="fig" rid="F3">Figs. 3g–h</xref>). Outer gonostylus narrow, about as long as inner gonostylus, slightly bent sub-basally (<xref ref-type="fig" rid="F3">Figs. 3b, d</xref>). Lower beak of inner gonostylus apically rounded, black. Beak of inner gonostylus rather narrow and elongated in lateral view (<xref ref-type="fig" rid="F3">Figs. 3b, d</xref>), tip roundish and proximal margin oblique, notched in posterior view (<xref ref-type="fig" rid="F3">Fig. 3c</xref>). Outer basal lobe of inner <!--PageBreak--><!--PageBreak--><!--PageBreak-->gonostylus with 3–4 stout black spines. Aedeagal guide as in <xref ref-type="fig" rid="F3">Figs. 3e–f</xref>. Sperm pump hairy between posterior immovable apodemes, apex of aedeagus pointed (<xref ref-type="fig" rid="F3">Figs. 3i–j</xref>).</p><p>Female. Wing length (n=3) 12.8 mm (12.5–13.5 mm), body length (n=3) 12.3 mm (12–13 mm). Generally similar to male (<xref ref-type="fig" rid="F2">Fig. 2e</xref>). Antenna short (2.4 mm), not extending to wing base (<xref ref-type="fig" rid="F2">Fig. 2d</xref>). The wing’s marmorate pattern more intensive than in male (<xref ref-type="fig" rid="F2">Fig. 2f</xref>). Ovipositor (<xref ref-type="fig" rid="F4">Figs. 4a, b</xref>) elongate, similar to that of most other tipulines; 8<sup>th</sup> tergite dark brown, 9th tergite narrow dull dark brown, 10<sup>th</sup> tergite shining chestnut brown. 8<sup>th</sup> sternite dull dark brown anteriorly, grading to shining yellow posteriorly. Cerci narrow, yellow, slightly longer than 10<sup>th</sup> tergite. Hypogynial valves yellow, reaching mid-length of cerci, relatively wide, gradually narrowing (<xref ref-type="fig" rid="F4">Fig. 4c</xref>).</p><fig id="F2" position="float" orientation="portrait"><label>Figure 2.</label><caption><p><italic><tp:taxon-name>Tipula (Pterelachisus) recondita</tp:taxon-name></italic> Pilipenko &amp; Salmela, sp. n. <bold>a</bold> Holotype male, head, lateral view (Finland) <bold>b</bold> paratype male, habitus, lateral view (Russia) <bold>c</bold> paratype male, wing (Russia) <bold>d</bold> paratype female, head, dorso-lateral view (Russia) <bold>e</bold> paratype female, habitus, lateral view (Russia) <bold>f</bold> paratype female, wing (Russia). Scale bars: <bold>a, d</bold> 1 mm; <bold>c, f</bold> 2.5 mm; <bold>b, e</bold> 5 mm.</p></caption><graphic xmlns:xlink="http://www.w3.org/1999/xlink" xlink:href="ZooKeys-192-051-g002.jpg" position="float" orientation="portrait" xlink:type="simple"/></fig><fig id="F3" position="float" orientation="portrait"><label>Figure 3.</label><caption><p><italic><tp:taxon-name>Tipula (Pterelachisus) recondita</tp:taxon-name></italic> Pilipenko &amp; Salmela, sp. n., paratype males <bold>a</bold> hypopygium, lateral view (Russia) <bold>b</bold> outer and inner gonostylus, lateral view (Finland) <bold>c</bold> outer and inner gonostylus, posterior view (Finland) <bold>d</bold> outer and inner gonostylus, lateral view (Russia) <bold>e</bold> aedeagal guide, lateral view (Finland) <bold>f</bold> aedeagal guide, lateral view (Russia) <bold>g</bold> 9<sup>th</sup> tergite, dorsal view (Finland) <bold>h</bold> 9<sup>th</sup> tergite, dorsal view (Russia) <bold>i</bold> sperm pump and aedeagus, ventro-lateral view (Finland) <bold>j</bold> sperm pump and aedeagus, ventro-lateral view (Russia). Scale bars: 0.5 mm.</p></caption><graphic xmlns:xlink="http://www.w3.org/1999/xlink" xlink:href="ZooKeys-192-051-g003.jpg" position="float" orientation="portrait" xlink:type="simple"/></fig><fig id="F4" position="float" orientation="portrait"><label>Figure 4.</label><caption><p><italic><tp:taxon-name>Tipula (Pterelachisus) recondita</tp:taxon-name></italic> Pilipenko &amp; Salmela sp. n., paratype female (Russia)  <bold>a–c</bold> <italic><tp:taxon-name>Tipula (Pterelachisus) pauli</tp:taxon-name></italic> Mannheims <bold>d</bold> and <italic><tp:taxon-name>Tipula (Pterelachisus) imitator</tp:taxon-name></italic> Alexander (<bold>e, f, g, h, i</bold>). <bold>a</bold> female terminal abdominal segments and cerci, dorsal view <bold>b</bold> female terminal abdominal segments, cerci and hypovalva, lateral view <bold>c</bold> female hypovalva and 8<sup>th</sup> sternite, dorsal view <bold>d–e</bold> male inner gonostylus, lateral view <bold>f</bold> outer and inner gonostylus, posterior view <bold>g</bold> 9<sup>th</sup> tergite, dorsal view <bold>h</bold> aedeagal guide, lateral view <bold>i</bold> sperm pump and aedeagus, ventro-lateral view. Scale bars: 0.5 mm.</p></caption><graphic xmlns:xlink="http://www.w3.org/1999/xlink" xlink:href="ZooKeys-192-051-g004.jpg" position="float" orientation="portrait" xlink:type="simple"/></fig></tp:treatment-sec><tp:treatment-sec sec-type="Etymology"><title>Etymology.</title><p>The species epithet is from reconditus (Latin, adjective) meaning hidden, concealed. This word refers to the rarity and apparent low detectability of the new species, so far known only from two sites in the Palaearctic region.</p></tp:treatment-sec><tp:treatment-sec sec-type="Distribution"><title>Distribution and ecology.</title><p><italic><tp:taxon-name>Tipula (Pterelachisus) recondita</tp:taxon-name></italic> Pilipenko &amp; Salmela, sp. n. is known from North Europe (Finland) and Asia, Russian Far East. The Finnish collecting site in Kittilä, Iso Mustavaara, is a state-owned Nature Reserve (Lehtojensuojelualue), included in the Natura2000 network of conservation areas. It is part of the biogeographical province of Lkoc (<italic>Lapponia kemensis pars occidentalis</italic>) and lies in the North boreal vegetation zone. The collecting site is an old-growth mixed forest, dominated by birch (<italic><tp:taxon-name>Betula pubescens</tp:taxon-name></italic>), goat willow (<italic><tp:taxon-name>Salix caprea</tp:taxon-name></italic>) and Norway spruce (<italic><tp:taxon-name>Picea abies</tp:taxon-name></italic>), with scattered aspen (<italic><tp:taxon-name>Populus tremula</tp:taxon-name></italic>) trees. Lower vegetation is characterized by herbs and shrubs such as <italic><tp:taxon-name>Calypso bulbosa</tp:taxon-name></italic>, <italic><tp:taxon-name>Daphne mezereum</tp:taxon-name></italic>, <italic><tp:taxon-name>Actaea erythrocarpa</tp:taxon-name></italic>, <italic><tp:taxon-name>Ribes spicatum</tp:taxon-name></italic>, <italic><tp:taxon-name>Filipendula ulmaria</tp:taxon-name></italic> and <italic><tp:taxon-name>Geranium sylvaticum</tp:taxon-name></italic>. Decaying trees, especially goat willow and birch, are abundant in the site. The Russian collecting site is located in the Kedrovaya Pad’ Nature Reserve, within the temperate broadleaf and mixed forest zone, in an oak forest (<italic><tp:taxon-name>Quercus mongolica</tp:taxon-name></italic>) growing on limestone outcrops on the southern slope of a mountain range. Lower vegetation is characterized by <italic><tp:taxon-name>Lespedeza bicolor</tp:taxon-name></italic>, <italic><tp:taxon-name>Spodiopogon sibirieus</tp:taxon-name></italic>, <italic><tp:taxon-name>Astra ageratoides</tp:taxon-name></italic>, <italic><tp:taxon-name>Carex siderosticta</tp:taxon-name></italic>, <italic><tp:taxon-name>Artemisia keiskeana</tp:taxon-name></italic>, <italic><tp:taxon-name>Lathyrus davidii</tp:taxon-name></italic> and <italic><tp:taxon-name>Calamagrostis brachytricha</tp:taxon-name></italic>.</p></tp:treatment-sec><tp:treatment-sec sec-type="Discussion"><title>Discussion.</title><p><italic><tp:taxon-name>Tipula (Pterelachisus) recondita</tp:taxon-name></italic> Pilipenko &amp; Salmela, sp. n. is rather easily distinguished from other Holarctic <italic><tp:taxon-name>Tipula</tp:taxon-name></italic> (<italic><tp:taxon-name>Pterelachisus</tp:taxon-name></italic>) species. The new species is distinctive in characters of the male hypopygium, especially that of the 9<sup>th</sup> tergite. There are several <italic><tp:taxon-name>Tipula</tp:taxon-name></italic> (<italic><tp:taxon-name>Pterelachsus</tp:taxon-name></italic>) species with a U-shaped median notch or an emargination in the caudal margin of the tergite, but usually having a tooth or other elevated structures at the mid-point (e.g. <italic><tp:taxon-name>Tipula (Pterelachisus) angulata</tp:taxon-name></italic> Loew [<xref ref-type="bibr" rid="B2">Alexander 1919</xref>, p. 984, <xref ref-type="bibr" rid="B25">Salmela and Autio 2007</xref>, p. 55], <italic><tp:taxon-name>Tipula (Pterelachisus) varipennis</tp:taxon-name></italic> Meigen [<xref ref-type="bibr" rid="B26">Savchenko 1964</xref>, p. 56], <italic><tp:taxon-name>Tipula (Pterelachisus) imitator</tp:taxon-name></italic> Alexander [<xref ref-type="bibr" rid="B4">Alexander 1953</xref>, Plate 1], <italic><tp:taxon-name>Tipula (Pterelachisus) resupina</tp:taxon-name></italic> Alexander [<xref ref-type="bibr" rid="B3">Alexander 1935</xref>, Plate 2]); the new species is peculiar having no such structures in the 9<sup>th</sup> tergite.</p><p>Morphologically the new species is perhaps the closest to two Palaearctic species, namely <italic><tp:taxon-name>Tipula (Pterelachisus) imitator</tp:taxon-name></italic> and <italic><tp:taxon-name>Tipula (Pterelachisus) pauli</tp:taxon-name></italic>. The former species has a median notch in 9<sup>th</sup> tergite, but also a distinct tooth at the midpoint (<xref ref-type="fig" rid="F4">Fig. 4g</xref>); the outer basal lobe of inner gonostylus bears one conspicuous black spine, not 3–4 smaller ones (<xref ref-type="fig" rid="F4">Fig. 4e</xref>). For other differences, see <xref ref-type="fig" rid="F4">Figures 4f, h, i</xref>. <italic><tp:taxon-name>Tipula pauli</tp:taxon-name></italic> also has a median notch in 9<sup>th</sup> tergi<!--PageBreak--><!--PageBreak-->te and a small but discernible tooth in the midpoint; the lower beak of inner gonostylus is roundish and black, but the outer basal lobe bears no stout, black spines (<xref ref-type="fig" rid="F4">Fig. 4d</xref>). <italic><tp:taxon-name>Tipula (Pterelachisus) imitator</tp:taxon-name></italic> is known from Japan and Kuril Islands and <italic><tp:taxon-name>Tipula (Pterelachisus) pauli</tp:taxon-name></italic> from Europe, Altay and Russian Far East (Oosterbroek 2012, V. Pilipenko pers. obs.).</p><p>Based on COI divergence, the new species is apparently rather isolated from the members of the subgenus <italic><tp:taxon-name>Pterelachisus</tp:taxon-name></italic> (<xref ref-type="fig" rid="F1">Fig. 1</xref>). Among the other species vs. the new species, interspecific distances varied from 5.3 % (<italic><tp:taxon-name>Tipula winthemi</tp:taxon-name></italic> Lackschewitz) to 16.1 % (<italic><tp:taxon-name>Tipula laetibasis</tp:taxon-name></italic> Alexander). Mean of the minimum interspecific distances was 8.8 %. According to K2P divergence, the new species is closest to <italic><tp:taxon-name>Tipula winthemi</tp:taxon-name></italic> (5.3 %), <italic><tp:taxon-name>Tipula jutlandica</tp:taxon-name></italic> Nielsen (5.5 %), <italic><tp:taxon-name>Tipula stenostyla</tp:taxon-name></italic> Savchenko (6.6 %) and <italic><tp:taxon-name>Tipula pauli</tp:taxon-name></italic> (6.8 %); distances between the other species range from 7.4 to 16.1 %. In other words, no very close relatives were present in the pair-wise comparisons of COI sequences. For example, much shorter interspecific K2P distances were found between <italic><tp:taxon-name>Tipula varipennis</tp:taxon-name></italic>/<italic><tp:taxon-name>Tipula pseudovariipennis</tp:taxon-name></italic> (1.5 %), <italic><tp:taxon-name>Tipula mutila</tp:taxon-name></italic>/<italic><tp:taxon-name>Tipula wahlgreni</tp:taxon-name></italic> (2.2 %), <italic><tp:taxon-name>Tipula stenostyla</tp:taxon-name></italic>/<italic><tp:taxon-name>Tipula winthemi</tp:taxon-name></italic> (3.7 %). However, it must be emphasized that <italic><tp:taxon-name>Tipula imitator</tp:taxon-name></italic> was not included in COI analysis, due to the lack of fresh material. Given to the morphological similarity of the new species and <italic><tp:taxon-name>Tipula imitator</tp:taxon-name></italic>, it is likely that their barcoding distances would be similar to those three comparisons given above.</p><p>There are some morphological differences (9<sup>th</sup> tergite, inner gonostylus) between Finnish and Russian specimens, perhaps due to the long distance and lack of gene flow between the populations. These differences, however, are here considered to be intraspecific variation. Very small K2P divergence of COI gene (0.2 %) between Finnish and Russian specimens also substantiates the presence of one widespread, but disjunct, species. In rare cases (see <xref ref-type="bibr" rid="B8">Burns et al. 2007</xref>) differences of only one to three nucleotides may be observed between otherwise (for example morphologically and ecologically) distinct species. However, in this case we were able to produce 524 bp of high quality sequence, instead of &lt;400 as in the problematic cases of <xref ref-type="bibr" rid="B8">Burns et al. (2007)</xref>. Moreover, the known biologies of the Finnish and Russian individuals seem alike. To say more of the COI variation, it would be essential to collect more individuals which is rather difficult, given the rarity of the species.</p><p>The new species is most probably a very rare tipulid. Despite the rather long tradition of crane fly taxonomy and faunistics in North Europe, this species has hitherto remained unnoticed. One of the authors (JS) has within 12 years identified some 70 000 crane flies from a Finnish Malaise trapping material consisting of 476 sampling sites and ca. 1670 Malaise trapping months. Thus, despite this relatively large sampling effort, only three specimens from a single locality have been caught. The true range of the species is Palaearctic, whether disjunct or not remains to be seen. In Northwestern Europe the species is likely to occur in the north boreal zone (for further information on boreal ecoregions or vegetation zones, see e.g. <xref ref-type="bibr" rid="B1">Ahti et al. 1968</xref>). <italic><tp:taxon-name>Tipula (Pterelachisus) recondita</tp:taxon-name></italic> Pilipenko &amp; Salmela, sp. n. may be confined to old-growth forests, and its rarity is perhaps due to the narrow habitat niche. On the other hand, the new species may be hard to collect using traditional methods. Larval associations of this species are unknown, but some <italic><tp:taxon-name>Tipula</tp:taxon-name></italic> (<italic><tp:taxon-name>Pterelachisus</tp:taxon-name></italic>) species are saproxylic, i.e. dependent on decaying trees. Such species are e.g. <italic><tp:taxon-name>Tipula (Pterelachisus) pseudoirrorata</tp:taxon-name></italic> Goetghebuer and <italic><tp:taxon-name>Tipula (Pterelachisus) stenostyla</tp:taxon-name></italic> Savchenko (<xref ref-type="bibr" rid="B22">Salmela 2009</xref>), both of them also encountered in the type locality.</p><p><!--PageBreak-->To our regret we were not able to examine the holotype male of <italic><tp:taxon-name>Tipula imitator</tp:taxon-name></italic> (D. Furth, pers. comm.). Description of that species was based on a single male specimen (<xref ref-type="bibr" rid="B4">Alexander 1953</xref>). We have however examined other material (two male specimens, see above) that very likely represents <italic><tp:taxon-name>Tipula imitator</tp:taxon-name></italic>. Despite morphological similarity of <italic><tp:taxon-name>Tipula (Pterelachisus) recondita</tp:taxon-name></italic> Pilipenko &amp; Salmela, sp. n. and <italic><tp:taxon-name>Tipula imitator</tp:taxon-name></italic>, we are confident that these are separate taxa, due to the differences in the structure of male hypopygium.</p></tp:treatment-sec><tp:treatment-sec><!--Section generated to contain objects referenced in tp:taxon-treatment.--><fig id="F1" position="float" orientation="portrait"><label>Figure 1.</label><caption><p>Maximum Likelihood tree based on COI sequences (mtDNA) of 17 <italic><tp:taxon-name>Tipula</tp:taxon-name></italic> (<italic><tp:taxon-name>Pterelachisus</tp:taxon-name></italic>) species. Numerical values denote to Bootstrap values after 1000 replications. In the tree Bootstrap value 26 refers to the clade including <italic><tp:taxon-name>Tipula recondita</tp:taxon-name></italic> sp. n. and <italic><tp:taxon-name>Tipula jutlandica</tp:taxon-name></italic> and value 11 refers to the clade including <italic><tp:taxon-name>Tipula recondita</tp:taxon-name></italic> sp. n., <italic><tp:taxon-name>Tipula jutlandica</tp:taxon-name></italic>, <italic><tp:taxon-name>Tipula stenostyla</tp:taxon-name></italic> and <italic><tp:taxon-name>Tipula matsumuriana psedohortensis</tp:taxon-name></italic>. Scale bar: nucleotide substitutions per site.</p></caption><graphic xmlns:xlink="http://www.w3.org/1999/xlink" xlink:href="ZooKeys-192-051-g001.jpg" position="float" orientation="portrait" xlink:type="simple"/></fig></tp:treatment-sec><ref-list><ref id="B24"><mixed-citation xmlns:xlink="http://www.w3.org/1999/xlink" xlink:type="simple"><person-group><name name-style="western"><surname>Salmela</surname><given-names>J</given-names></name></person-group> (<year>2011</year>)<article-title> Annotated list of Finnish crane flies (Diptera: Limoniidae, Tipulidae, Pediciidae &amp; Cylindrotomidae).</article-title><source>Entomologica Fennica </source><volume>22</volume>: <fpage>219</fpage>-<lpage>242</lpage>.</mixed-citation></ref><ref id="B2"><mixed-citation xmlns:xlink="http://www.w3.org/1999/xlink" xlink:type="simple"><person-group><name name-style="western"><surname>Alexander</surname><given-names>CP</given-names></name></person-group> (<year>1919</year>)<article-title> The crane-flies of New York. Part I. Distribution and taxonomy of the adult flies.</article-title><source>Memoirs, Cornell University Agricultural Experiment Station </source><volume>25</volume>: <fpage>767</fpage>-<lpage>993</lpage>.</mixed-citation></ref><ref id="B25"><mixed-citation xmlns:xlink="http://www.w3.org/1999/xlink" xlink:type="simple"><person-group><name name-style="western"><surname>Salmela</surname><given-names>J</given-names></name><name name-style="western"><surname>Autio</surname><given-names>O</given-names></name></person-group> (<year>2007</year>)<article-title> Redescription of <italic>Tipula octomaculata</italic> Savchenko, with notes on related Holarctic species (Diptera, Tipulidae).</article-title><source>Zootaxa </source><volume>1527</volume>: <fpage>53</fpage>-<lpage>58</lpage>.</mixed-citation></ref><ref id="B26"><mixed-citation xmlns:xlink="http://www.w3.org/1999/xlink" xlink:type="simple"><person-group><name name-style="western"><surname>Savchenko</surname><given-names>EN</given-names></name></person-group> (<year>1964</year>)<source> Crane-flies (Diptera, Tipulidae), Subfam. Tipulinae, Genus Tipula L., 2. Fauna USSR, N.S. 89, Nasekomye Dvukrylye [Diptera], 2(4): 1–503 </source>[in Russian].</mixed-citation></ref><ref id="B4"><mixed-citation xmlns:xlink="http://www.w3.org/1999/xlink" xlink:type="simple"><person-group><name name-style="western"><surname>Alexander</surname><given-names>CP</given-names></name></person-group> (<year>1953</year>)<article-title> Records and descriptions of Japanese Tipulidae (Diptera). Part I. The crane-flies of Shikoku. I.</article-title><source>Philippine Journal of Science </source><volume>82</volume>: <fpage>21</fpage>-<lpage>75</lpage>.</mixed-citation></ref><ref id="B3"><mixed-citation xmlns:xlink="http://www.w3.org/1999/xlink" xlink:type="simple"><person-group><name name-style="western"><surname>Alexander</surname><given-names>CP</given-names></name></person-group> (<year>1935</year>)<article-title> New or little-known Tipulidae from eastern Asia (Diptera). XXIV.</article-title><source>Philippine Journal of Science </source><volume>56</volume>: <fpage>525</fpage>-<lpage>562</lpage>.</mixed-citation></ref><ref id="B8"><mixed-citation xmlns:xlink="http://www.w3.org/1999/xlink" xlink:type="simple"><person-group><name name-style="western"><surname>Burns</surname><given-names>JM</given-names></name><name name-style="western"><surname>Janzen</surname><given-names>DH</given-names></name><name name-style="western"><surname>Hajibabaei</surname><given-names>M</given-names></name><name name-style="western"><surname>Hallwachs</surname><given-names>W</given-names></name><name name-style="western"><surname>Hebert</surname><given-names>PDN</given-names></name></person-group> (<year>2007</year>)<article-title> DNA barcodes of closely related (but morphologically and ecologically distinct) species of skipper butterflies (Hesperiidae) can differ by only one to three nucleotides.</article-title><source>Journal of the Lepidopterists’ Society </source><volume>63</volume>: <fpage>138</fpage>-<lpage>153</lpage>.</mixed-citation></ref><ref id="B1"><mixed-citation xmlns:xlink="http://www.w3.org/1999/xlink" xlink:type="simple"><person-group><name name-style="western"><surname>Ahti</surname><given-names>T</given-names></name><name name-style="western"><surname>Hämet-Ahti</surname><given-names>L</given-names></name><name name-style="western"><surname>Jalas</surname><given-names>J</given-names></name></person-group> (<year>1968</year>)<article-title> Vegetation zones and their sections in northwestern Europe.</article-title><source>Annales Botanici Fennici</source><volume>5</volume>: <fpage>169</fpage>-<lpage>211</lpage>.</mixed-citation></ref><ref id="B22"><mixed-citation xmlns:xlink="http://www.w3.org/1999/xlink" xlink:type="simple"><person-group><name name-style="western"><surname>Salmela</surname><given-names>J</given-names></name></person-group> (<year>2009</year>)<article-title> The subgenus Tipula (Pterelachisus) in Finland (Diptera, Tipulidae) – species and biogeographic analysis.</article-title><source>Zoosymposia </source><volume>3</volume>: <fpage>255</fpage>-<lpage>271</lpage>.</mixed-citation></ref></ref-list></tp:taxon-treatment>
